# Supplementary material for: Stereochemistry of Chiral 2-Substituted Chromanes: Twist of the Dihydropyran Ring and Specific Optical Rotation
Source: Molecules. 2023 Jan 3;28(1):439. doi: 10.3390/molecules28010439 (PMC9823451; doi:10.3390/molecules28010439)
Supplement: Supplementary file 1 [file molecules-28-00439-s001.zip]

Archive with 1 entries (1 files):
- molecules-2121980-supplementary.pdf
